# Supplementary material for: Mechanism of disease and therapeutic rescue of Dok7 congenital myasthenia
Source: Nature. 2021 Jun 23;595(7867):404–8. doi: 10.1038/s41586-021-03672-3 (PMC8277574; doi:10.1038/s41586-021-03672-3)
Supplement: Supplementary file 4 — Source Data Fig. 1 [file 41586_2021_3672_MOESM4_ESM.xlsx]

## Sheet: Figure 1b
Figure 1b
C57 Dok7CM/CM	WT	Het	Homo	X2		C57 Dok72YF/2YF	WT	Het	Homo	X2
observed	12	26	1			observed	18	23	15
expected	10	19	10			expected	14	28	14
obs.-exp.	2	7	-9			obs.-exp.	4	-5	1
(obs.-exp.)2	4	49	81			(obs.-exp.)2	16	25	1
(obs.-exp.)2/exp	0.4	2.57895	8.1	11.0789		(obs.-exp.)2/exp	1.14286	0.892857	0.0714286	2.10714
P-Value				0.00392859		P-Value				0.34869

## Sheet: Figure 1d
Figure 1d	Graphs plotted in Prism 9.0.0 (86) version
Synapses #
Synapses #	Wildtype		Synapses #	Dok7CM/CM		Synapses #	Dok72YF/2YF		Wildtype vs Dok72YF/2YF
Mouse #1	323		Mouse #1	57		Mouse #1	342		P value	0.2894
Mouse #2	362		Mouse #2	43		Mouse #2	234		P value summary	ns
Mouse #3	269		Mouse #3	128		Mouse #3	329		Significantly different (P < 0.05)?	No
Mouse #4	314		Mouse #4	50		Mouse #4	286		One- or two-tailed P value?	Two-tailed
Mouse #5	334		Mouse #5	72		Mouse #5	270		t, df	t=1.134, df=8
Average	320.4		Mouse #6	58		Average	292.2
SD	33.9308		Mouse #7	95		SD	44.025		Wildtype vs Dok7CM/CM
SEM	15.1743		Mouse #8	63		SEM	19.6886		Unpaired t test
			Average	70.75					P value	<0.0001
			SD	27.9783					P value summary	****
			SEM	9.89183					Significantly different (P < 0.05)?	Yes
									One- or two-tailed P value?	Two-tailed
									t, df	t=14.46, df=11
Synaptic size
Synaptic size	Wildtype		Synaptic size	Dok7CM/CM		Synaptic size	Dok72YF/2YF		Wildtype vs Dok72YF/2YF
Mouse #1	130.22		Mouse #1	49.38		Mouse #1	128.32		Unpaired t test
Mouse #2	117.32		Mouse #2	19.31		Mouse #2	85.06		P value	0.9968
Mouse #3	111.38		Mouse #3	14.74		Mouse #3	122.62		P value summary	ns
Mouse #4	106.98		Mouse #4	39.98		Mouse #4	110.76		Significantly different (P < 0.05)?	No
Mouse #5	109.11		Mouse #5	36.55		Mouse #5	128.42		One- or two-tailed P value?	Two-tailed
Average	115.002		Mouse #6	42.3		Average	115.036		t, df	t=0.004148, df=8
SD	9.34275		Mouse #7	24.7		SD	18.2343
SEM	4.1782		Mouse #8	12.22		SEM	8.15462		Wildtype vs Dok7CM/CM
			Average	29.8975					Unpaired t test
			SD	13.942					P value	<0.0001
			SEM	4.92924					P value summary	****
									Significantly different (P < 0.05)?	Yes
									One- or two-tailed P value?	Two-tailed
									t, df	t=11.98, df=11
AChR density
AChR density	Wildtype		AChR density	Dok7CM/CM		AChR density	Dok72YF/2YF		Wildtype vs Dok72YF/2YF
Mouse #1	1.16		Mouse #1	0.34		Mouse #1	1.16		Unpaired t test
Mouse #2	1.04		Mouse #2	0.12		Mouse #2	0.7		P value	0.7063
Mouse #3	0.89		Mouse #3	0.09		Mouse #3	1.03		P value summary	ns
Mouse #4	0.89		Mouse #4	0.32		Mouse #4	0.87		Significantly different (P < 0.05)?	No
Mouse #5	1.11		Mouse #5	0.25		Mouse #5	1.13		One- or two-tailed P value?	Two-tailed
Average	1.018		Mouse #6	0.29		Average	0.978		t, df	t=0.3906, df=8
SD	0.124378		Mouse #7	0.17		SD	0.192276
SEM	0.0556237		Mouse #8	0.07		SEM	0.0859884		Wildtype vs Dok7CM/CM
			Average	0.20625					Unpaired t test
			SD	0.107296					P value	<0.0001
			SEM	0.037935					P value summary	****
									Significantly different (P < 0.05)?	Yes
									One- or two-tailed P value?	Two-tailed
									t, df	t=12.51, df=11

## Sheet: Figure 1e
Figure 1e	Graphs plotted in Prism 9.0.0 (86) version
Dok7 expression level	Dok7	tDok7		Dok7 vs tDok7
Experiment #1	1	0.28		Unpaired t test
Experiment #2	1	0.26		P value	<0.0001
Experiment #3	1	0.57		P value summary	****
Experiment #4	1	0.42		Significantly different (P < 0.05)?	Yes
Experiment #5	1	0.35		One- or two-tailed P value?	Two-tailed
Experiment #6	1	0.31		t, df	t=17.16, df=14
Experiment #7	1	0.25
Experiment #8	1	0.39
Average	1	0.35375
SD	0	0.106494
SEM	0	0.0376515

## Sheet: Figure 1f
Figure 1f	Graphs plotted in Prism 9.0.0 (86) version
Dok7 expression level	Wildtype	Dok72YF/2YF		Wildtype vs Dok72YF/2YF
Experiment #1	1	1.16		Unpaired t test
Experiment #2	1	0.65		P value	0.456
Experiment #3	1	1.36		P value summary	ns
Experiment #4	1	1.07		Significantly different (P < 0.05)?	No
Experiment #5	1	1.11		One- or two-tailed P value?	Two-tailed
Experiment #6	1	0.98		t, df	t=0.7602, df=20
Experiment #7	1	0.85
Experiment #8	1	0.7
Experiment #9	1	0.71
Experiment #10	1	0.96
Experiment #11	1	0.9
Average	1	0.95
SD	0	0.218128
SEM	0	0.0657682

## Sheet: Figure 1g
Figure 1g	Graphs plotted in Prism 9.0.0 (86) version
PMuSK/MuSK	Wildtype	Dok7CM/CM		Wildtype vs Dok7CM/CM
Experiment #1	1	0.08		Unpaired t test
Experiment #2	1	0.17		P value	<0.0001
Experiment #3	1	0.18		P value summary	****
Experiment #4	1	0.08		Significantly different (P < 0.05)?	Yes
Experiment #5	1	0.26		One- or two-tailed P value?	Two-tailed
Experiment #6	1	0.18		t, df	t=31.02, df=12
Experiment #7	1	0.06
Average	1	0.144286
SD	0	0.0729971
SEM	0	0.0220094

## Sheet: Figure 1h
Figure 1h	Graphs plotted in Prism 9.0.0 (86) version
PMuSK/MuSK	Wildtype	Dok72YF/2YF		Wildtype vs Dok72YF/2YF
Experiment #1	1	0.9		Unpaired t test
Experiment #2	1	0.84		P value	0.059
Experiment #3	1	1.01		P value summary	ns
Experiment #4	1	0.86		Significantly different (P < 0.05)?	No
Experiment #5	1	0.55		One- or two-tailed P value?	Two-tailed
Average	1	0.832		t, df	t=2.200, df=8
SD	0	0.170792
SEM	0	0.0514958
