# Supplementary material for: Mechanism of disease and therapeutic rescue of Dok7 congenital myasthenia
Source: Nature. 2021 Jun 23;595(7867):404–8. doi: 10.1038/s41586-021-03672-3 (PMC8277574; doi:10.1038/s41586-021-03672-3)
Supplement: Supplementary file 5 — Source Data Fig. 2 [file 41586_2021_3672_MOESM5_ESM.xlsx]

## Sheet: Figure 2b
Figure 2b	Graphs plotted in Prism 9.0.0 (86) version
Crk/MuSK	Wildtype	Dok7CM/CM		Wildtype vs Dok7CM/CM			Crk/MuSK	Wildtype	Dok72YF/2YF		Wildtype vs Dok72YF/2YF
Experiment #1	1	0.44		Unpaired t test			Experiment #1	1	0.66		Unpaired t test
Experiment #2	1	0.28		P value	<0.0001		Experiment #2	1	0.94		P value	0.0245
Experiment #3	1	0.15		P value summary	****		Experiment #3	1	0.85		P value summary	*
Experiment #4	1	0.43		Significantly different (P < 0.05)?	Yes		Experiment #4	1	0.6		Significantly different (P < 0.05)?	Yes
Experiment #5	1	0.38		One- or two-tailed P value?	Two-tailed		Average	1	0.7625		One- or two-tailed P value?	Two-tailed
Experiment #6	1.01	0.46		t, df	t=17.73, df=14		SD	0	0.159243		t, df	t=2.983, df=6
Experiment #7	1	0.33					SEM	0	0.0796215
Experiment #8	1.01	0.39
Average	1.0025	0.3575
SD	0.0046291	0.102783
SEM	0.00163663	0.0363392

## Sheet: Figure 2d
Figure 2d	Graphs plotted in Prism 9.0.0 (86) version
	Binding to MuSK (Normalized to Dok7 binding to NPMp(Y)QRM peptide								Dok7 NPMp(Y)QRM vs NPMYQRM
	NPMYQRM	NPMp(Y)QRM	APMp(Y)QRM	NPMYQRM	NPMp(Y)QRM	APMp(Y)QRM	NPMp(Y)AAA		Unpaired t test
	Dok7	Dok7	Dok7	Crk	Dok7	Crk	Crk		P value	<0.0001
Experiment #1	0.161	1	0.121	0.012	0.835	0.796	0.005		P value summary	****
Experiment #2	0.103	1	0.12	0.007	0.616	0.666	0.007		Significantly different (P < 0.05)?	Yes
Experiment #3	0.108	1		0.136	0.735				One- or two-tailed P value?	Two-tailed
Average	0.124	1	0.1205	0.0516667	0.728667	0.731	0.006		t, df	t=47.21, df=4
SD	0.0321403	0	0.000707107	0.0730776	0.109637	0.0919239	0.00141421
SEM	0.0185562	0	0.0005	0.0421914	0.0632991	0.065	0.001		Crk NPMp(Y)QRM vs NPMYQRM
									Unpaired t test
									P value	0.0009
									P value summary	***
									Significantly different (P < 0.05)?	Yes
									One- or two-tailed P value?	Two-tailed
									t, df	t=8.900, df=4
