# Supplementary material for: Mechanism of disease and therapeutic rescue of Dok7 congenital myasthenia
Source: Nature. 2021 Jun 23;595(7867):404–8. doi: 10.1038/s41586-021-03672-3 (PMC8277574; doi:10.1038/s41586-021-03672-3)
Supplement: Supplementary file 6 — Source Data Fig. 3 [file 41586_2021_3672_MOESM6_ESM.xlsx]

## Sheet: Figure 3a
Figure 3a	Graphs plotted in Prism 9.0.0 (86) version
pMuSK/MuSK	Experiment #1	Experiment #2	Average	SD	SEM
X1	0.15	0.13	0.14	0.0141421	0.01
X2	0.97	0.86	0.915	0.0777817	0.055
X3	0.93	0.92	0.925	0.00707107	0.005
X17	0.78	0.92	0.85	0.0989949	0.07
X6	0.61	0.45	0.53	0.113137	0.08
X7	0.59	0.42	0.505	0.120208	0.085
X13	0.78	0.54	0.66	0.169706	0.12
X14	0.33	0.52	0.425	0.13435	0.095
Isotype	0.04		0.04

## Sheet: Figure 3b
Figure 3b	Graphs plotted in Prism 9.0.0 (86) version
pMuSK/MuSK	Experiment #1	Experiment #2	Experiment #3	Average	SD	SEM
- Agrin	0.02	0.01	0.02	0.0166667	0.0057735	0.00408248
+ Agrin	0.17	0.16	0.41	0.246667	0.141539	0.100083
Isotype	0	0.05	0.09	0.0466667	0.0450925	0.0318852
mIgG2a-X17	0.3	0.24	0.36	0.3	0.06	0.0424264
hIgG-X17	0.38	0.27	0.35	0.333333	0.0568624	0.0402078
hIgG-X2	0.41	0.41	0.6	0.473333	0.109697	0.0775672
mIgG2a-X3	0.74	0.36	0.82	0.64	0.245764	0.173781
hIgG-X3	0.67	0.8	0.97	0.813333	0.150444	0.10638

## Sheet: Figure 3c
Figure 3c	Graphs plotted in Prism 9.0.0 (86) version
dose (mg/kg)	Mouse #1	Mouse #2	Mouse #3	Average	SD	SEM		Michaelis-Menten with Nonzero Intercept
0	0.08	0.04	0.07	0.0633333	0.0208167	0.0147196		Best-fit values
0.4	0.36	0.44	0.39	0.396667	0.0404145	0.0285774		Vmax	0.8309
2	0.76	0.65	0.73	0.713333	0.0568624	0.0402078		Km	0.5807
10	0.84	0.86	0.83	0.843333	0.0152753	0.0108012		z	0.06215
								95% CI (profile likelihood)
								Vmax	0.7654 to 0.8968
								Km	0.4318 to 0.7836
								z	0.01620 to 0.1080
								Goodness of Fit
								Degrees of Freedom	9
								R squared	0.9897
								Sum of Squares	0.01134
								Sy.x	0.03549
								Constraints
								Km	Km > 0
								z	z > 0
