# Supplementary material for: Mechanism of disease and therapeutic rescue of Dok7 congenital myasthenia
Source: Nature. 2021 Jun 23;595(7867):404–8. doi: 10.1038/s41586-021-03672-3 (PMC8277574; doi:10.1038/s41586-021-03672-3)
Supplement: Supplementary file 7 — Source Data Fig. 4 [file 41586_2021_3672_MOESM7_ESM.xlsx]

## Sheet: Figure 4a
Figure 4a	Graphs plotted in Prism 9.0.0 (86) version
Survival (days)	Dok7CM/CM Isotype injection	Dok7CM/CM X17 injection		Isotype vs X17 injection
Mouse #1	9	60		Unpaired t test
Mouse #2	10	60		P value	<0.0001
Mouse #3	10	60		P value summary	****
Mouse #4	12	23		Significantly different (P < 0.05)?	Yes
Mouse #5	11	24		One- or two-tailed P value?	Two-tailed
Mouse #6	11	60		t, df	t=5.861, df=16
Mouse #7		60
Mouse #8		23
Mouse #9		60
Mouse #10		60
Mouse #11		60
Mouse #12		60
Average	10.5	50.8333
SD	1.04881	16.585
SEM	0.428174	4.78766

## Sheet: Figure 4b
Figure 4b	Graphs plotted in Prism 9.0.0 (86) version
Days	X17 injection Mouse #1	X17 injection Mouse #2	X17 injection Mouse #3	X17 injection Mouse #4	X17 injection Mouse #5	X17 injection Mouse #6	X17 injection Mouse #7	X17 injection Mouse #8	X17 injection Mouse #9	X17 injection Mouse #10	X17 injection Mouse #11	X17 injection Mouse #12	Isotype injection Mouse #1	Isotype injection Mouse #2	Isotype injection Mouse #3	Isotype injection Mouse #4	Isotype injection Mouse #5	Isotype injection Mouse #6
1
2
3
4			2	2.2	2.2	1.9	1.7	1.9	2	2.1	1.6	1.9		2	1.9	2.4
5	2.1	1.8											2.1				1.9	2
6					2.5	2.5	1.9	2.9	2.7	3.6					1.7	2.6
7	2.6	2.9	3	3.2							2.7	3.3	2.1	2.2
8			3.8	3.8	3.4	3.2	2.7	3.4	3.2	6				2	1.7	2.6	2.1	2.1
9	3.1	3.8											2
10			4.8	3.9	4.1	3.7	3.7			7.6	3.9	4.6		1.8	1.7
11	4.1	4.8						5	5.1							2.4		2.2
12			5.8	3.9	5.1	3.7	5.3			9.2							2.3
13	4.8								6.4		4.6	5.5
14		5.6	7.1	4.1	5.6	3.8	6.9	5.2		10.1
15									7.8
16	5.8	7	7.8	4.1	6.4	4	7.8	6			4.6	6.7
17									8.4
18	6.8		8.5	4.5				7.2		10.3	4.4	7
19		7.9			6.7	4.2	9.2
20										10.9
21	7.7	8	9.9	4.6				7.5	8.6		4.6	7.7
22					7.6	4.2	9.7
23	9.1		10.4	4.6				8.3	8.6	12.5	4.2	9.4
24		8.3			9.1	4.3	10.1
25	10.6							8.3
26		8.3			9.6		11.1		8.7	14.3		11.6
27			12.1					8.9
28	11.4	8.3
29					11.5		13.4		11.4	15.6		13
30	12.6	9.2	15.2
31					12.1		14.6	11.7		16.9		13.4
32	12.8	9.8							14.2
33			17.7		12.6		16.3	11.7
34	12.9	10.7							16	17.4		15.2
35					12.6		17.1
36	14	12.9	18					13		17.7
37									18.7			16.1
38	14.2	13.5	18.1
39					12.9		18.6	14.9	18.9	18.6
40	15		18.8									15.9
41		15.6			14.1		19.6
42			19.2					15.7	21.5	18.8
43	16.7	16.9										16.6
44			19.2		14.9		19.8	15.8		18.9
45	17.9								21.9
46												16.4
47		17.3			15.3		19.8	16.5	22.3	19.2
48			20.3									17.4
49	19							16.5
50		17.6			16.4		20.5		22.9	19.8
51			20.6									17.1
52	21				17.1		21.3	17.4
53		17.9	20.9						23.6	20.7
54
55			21		18.6		22.1	17.6
56	21.7	18.2							23.6	20.7
57					20		22.4	17.6
58		18.2	21.7
59
60	22	18.3	22		20.6		22.8	17.5	24	20.7

## Sheet: Figure 4c
Figure 4c	Graphs plotted in Prism 9.0.0 (86) version
Synapses #
Synapses #	Wildtype		Synapses #	Dok7CM/CM injected with X17		Wildtype vs Dok7CM/CM injected with X17
Mouse #1	552		Mouse #1	321		Unpaired t test
Mouse #2	494		Mouse #2	312		P value	0.001
Mouse #3	479		Mouse #3	313		P value summary	**
Average	508.333		Average	315.333		Significantly different (P < 0.05)?	Yes
SD	38.553		SD	4.93288		One- or two-tailed P value?	Two-tailed
SEM	22.2586		SEM	2.848		t, df	t=8.601, df=4
Synaptic size
Synaptic size	Wildtype		Synaptic size	Dok7CM/CM injected with X17		Wildtype vs Dok7CM/CM injected with X17
Mouse #1	329.65		Mouse #1	125.66		Unpaired t test
Mouse #2	270.29		Mouse #2	213.68		P value	0.0183
Mouse #3	316.04		Mouse #3	199.46		P value summary	*
Average	305.327		Average	179.6		Significantly different (P < 0.05)?	Yes
SD	31.0964		SD	47.2514		One- or two-tailed P value?	Two-tailed
SEM	17.9535		SEM	27.2806		t, df	t=3.850, df=4
AChR density
AChR density	Wildtype		AChR density	Dok7CM/CM injected with X17		Wildtype vs Dok7CM/CM injected with X17
Mouse #1	0.77		Mouse #1	0.82		Unpaired t test
Mouse #2	1.03		Mouse #2	0.63		P value	0.0474
Mouse #3	1.15		Mouse #3	0.6		P value summary	*
Average	0.983333		Average	0.683333		Significantly different (P < 0.05)?	Yes
SD	0.194251		SD	0.119304		One- or two-tailed P value?	Two-tailed
SEM	0.112151		SEM	0.0688799		t, df	t=2.830, df=4

## Sheet: Figure 4e
Figure 4e	Graphs plotted in Prism 9.0.0 (86) version
Grip strength	Wildtype	Dok7CM/CM injected with X17		Wildtype vs Dok7CM/CM injected with X17
Mouse #1	8.74138	8.67623		Unpaired t test
Mouse #2	10.0662	8.46311		P value	0.2703
Mouse #3	9.89712	10.3659		P value summary	ns
Mouse #4	8.43015	10.6869		Significantly different (P < 0.05)?	No
Mouse #5	7.30714	11.3288		One- or two-tailed P value?	Two-tailed
Mouse #6	7.47542	10.6333		t, df	t=1.127, df=25
Mouse #7	10.2391	8.08915
Mouse #8	9.5625	8.47907
Mouse #9	9.2236	10.198
Mouse #10	9.16944
Mouse #11	8.3448
Mouse #12	9.75714
Mouse #13	9.70494
Mouse #14	8.00296
Mouse #15	7.55707
Mouse #16	11.0205
Mouse #17	10.2216
Mouse #18	9.79004
Average	9.1395	9.65783
SD	1.08134	1.2164
SEM	0.254874	0.405468
Rotarod	Wildtype	Dok7CM/CM injected with X17		Wildtype vs Dok7CM/CM injected with X17
Mouse #1	172	59.125		Unpaired t test
Mouse #2	126	162.833		P value	0.4286
Mouse #3	43.8333	183.333		P value summary	ns
Mouse #4	41.6667	44.8333		Significantly different (P < 0.05)?	No
Mouse #5	87.3333	110.833		One- or two-tailed P value?	Two-tailed
Mouse #6	113.167	239		t, df	t=0.8046, df=25
Mouse #7	106.833	44.8333
Mouse #8	167	144.333
Mouse #9	111	165.5
Mouse #10	232.333
Mouse #11	133.167
Mouse #12	152.333
Mouse #13	79
Mouse #14	90.6667
Mouse #15	35.3333
Mouse #16	46.6667
Mouse #17	156.667
Mouse #18	66.8333
Average	108.991	128.292
SD	53.7802	68.1361
SEM	12.6761	22.712

## Sheet: Figure 4f
Figure 4f
Body Weight (g)	Mouse #1	Mouse #2	Mouse #3
1
2
3
4	2.2	1.9	1.7
5
6	2.5		2
7		3.3
8	3.4		3
9
10	4.1	4.6	3.5
11
12	5.1		4
13		5.5
14	5.6
15			4.4
16	6.4	6.7
17
18		7	4.8
19	6.7
20
21		7.7
22	7.6		6.2
23		9.4
24	9.1
25			7.6
26	9.6	11.6
27
28
29	11.5	13	10.7
30
31	12.1	13.4
32			12.2
33	12.6
34		15.2
35	12.6
36			13.6
37		16.1
38
39	12.9		14.8
40		15.9
41	14.1
42
43		16.6	14.7
44	14.9
45
46		16.4	15.1
47	15.3
48		17.4
49
50	16.4		16.1
51		17.1
52	17.1
53			17.1
54		17.5
55	18.6
56
57	20	17.6	16.2
58
59
60	20.6	18	16.7
61
62
63
64	19.9	18.2	17.9
65
66		19	17.3
67	20.1
68
69			17.1
70
71			18.3
72	19.1
73			18.4
74
75	18.7
76
77			15.1
78	19.1
79			14.2
80
81	19.2		14.4
82
83	19.4		15.8
84
85			17.8
86	19
87			18.3
88
89	19.1
90
91			19
92	18.5
93
94	18.1
95
96	17.6
97
98
99	16.9
100
101	16
102
103	16
104
105
106	16.8
107		17.5
108
109	18.9
110		16.2
111
112
113	19.2
114		15.8
115
116	20.2
117
118		14.9
119
120		15.1
121
122		14.5
123
124		14.4
125
126		16
127
128		18.4
129
130		19.4
131
132
133
134		19.4

## Sheet: Figure 4g
Figure 4g	Graphs plotted in Prism 9.0.0 (86) version
Rotarod	Wildtype (First trial)	Dok7CM/CM before treatment reinitiation with X17	Wildtype (Second trial)	Dok7CM/CM a week after treatment reinitiation with X17		Wildtype (first trial) vs Dok7CM/CM injected with X17 (prior to X17 treatment)
Mouse #1	183.33	93.5	189.12	269.5		Unpaired t test
Mouse #2	175.83	65.83	223.33	225.67		P value	0.0005
Mouse #3	177.83	44.67	258.67	154.33		P value summary	***
Mouse #4	158		226.67			Significantly different (P < 0.05)?	Yes
Average	173.748	68	224.448	216.5		One- or two-tailed P value?	Two-tailed
SD	10.9668	24.4872	28.4335	58.13		t, df	t=7.838, df=5
SEM	5.4834	14.1377	14.2168	33.5614
						Wildtype (second trial) vs Dok7CM/CM injected with X17 (7 days after X17 treatment)
						Unpaired t test
						P value	0.1981
						P value summary	ns
						Significantly different (P < 0.05)?	No
						One- or two-tailed P value?	Two-tailed
						t, df	t=1.483, df=5

## Sheet: Figure 4h
Figure 4h	Graphs plotted in Prism 9.0.0 (86) version
Rotarod improvement	Wildtype	Dok7CM/CM treatment reinitiation with X17		Wildtype vs Dok7CM/CM treatment reinitiation with X17
Mouse #1	1.03	2.88		Unpaired t test
Mouse #2	1.27	3.42		P value	0.0002
Mouse #3	1.45	3.45		P value summary	***
Mouse #4	1.43			Significantly different (P < 0.05)?	Yes
Average	1.295	3.25		One- or two-tailed P value?	Two-tailed
SD	0.194165	0.32078		t, df	t=10.14, df=5
SEM	0.0970824	0.185203
