# Supplementary material for: Mechanism of disease and therapeutic rescue of Dok7 congenital myasthenia
Source: Nature. 2021 Jun 23;595(7867):404–8. doi: 10.1038/s41586-021-03672-3 (PMC8277574; doi:10.1038/s41586-021-03672-3)
Supplement: Supplementary file 8 — Source Data Extended Data Fig. 1 [file 41586_2021_3672_MOESM8_ESM.xlsx]

## Sheet: Extended Data 1a
Extended Data 1a	Graphs plotted in Prism 9.0.0 (86) version
Endplate width
Wildtype	Endplate band width (μm)		Dok7CM/CM	Endplate band width (μm)		Dok72YF/2YF	Endplate band width (μm)		Wildtype vs Dok72YF/2YF
Mouse #1	394.79		Mouse #1	621.73		Mouse #1	415.43		Unpaired t test
Mouse #2	622.67		Mouse #2	571.69		Mouse #2	560.78		P value	0.8454
Mouse #3	419.18		Mouse #3	755.83		Mouse #3	495.13		P value summary	ns
Mouse #4	428.55		Average	649.75		Mouse #4	457.62		Significantly different (P < 0.05)?	No
Mouse #5	394.79		SD	95.2141		Mouse #5	384.48		One- or two-tailed P value?	Two-tailed
Average	451.996		SEM	54.9719		Average	462.688		t, df	t=0.2014, df=8
SD	96.5677					SD	69.0109
SEM	43.1864					SEM	30.8626		Wildtype vs Dok7CM/CM
									Unpaired t test
									P value	0.0305
									P value summary	*
									Significantly different (P < 0.05)?	Yes
									One- or two-tailed P value?	Two-tailed
									t, df	t=2.817, df=6
Denervated synapses
Wildtype	Fully denervated synapses (%)		Dok7CM/CM	Fully denervated synapses (%)		Dok72YF/2YF	Fully denervated synapses (%)		Wildtype vs Dok72YF/2YF
Mouse #1	0		Mouse #1	22		Mouse #1	0		Unpaired t test
Mouse #2	0		Mouse #2	17		Mouse #2	1		P value	0.0551
Mouse #3	0		Mouse #3	14		Mouse #3	3		P value summary	ns
Mouse #4	0		Mouse #4	4		Mouse #4	0		Significantly different (P < 0.05)?	No
Mouse #5	0		Mouse #5	15		Mouse #5	2		One- or two-tailed P value?	Two-tailed
Mouse #6	0		Mouse #6	29		Average	1.2		t, df	t=2.079, df=15
Mouse #7	1		Mouse #7	22		SD	1.30384
Mouse #8	0		Mouse #8	14		SEM	0.583095		Wildtype vs Dok7CM/CM
Mouse #9	0		Average	17.125					Unpaired t test
Mouse #10	0		SD	7.41499					P value	<0.0001
Mouse #11	0		SEM	2.6216					P value summary	****
Mouse #12	2								Significantly different (P < 0.05)?	Yes
Average	0.25								One- or two-tailed P value?	Two-tailed
SD	0.621582								t, df	t=7.952, df=18
SEM	0.187414
Colocalization index
Wildtype	Colocalization index		Dok7CM/CM	Colocalization index		Dok72YF/2YF	Colocalization index		Wildtype vs Dok72YF/2YF
Mouse #1	1.1		Mouse #1	0.56		Mouse #1	1.19		Unpaired t test
Mouse #2	1.1		Mouse #2	0.47		Mouse #2	1.07		P value	0.5598
Mouse #3	0.84		Mouse #3	0.39		Mouse #3	1.03		P value summary	ns
Mouse #4	0.9		Mouse #4	0.64		Mouse #4	1.1		Significantly different (P < 0.05)?	No
Mouse #5	1.12		Mouse #5	0.58		Mouse #5	0.9		One- or two-tailed P value?	Two-tailed
Average	1.012		Mouse #6	0.64		Average	1.058		t, df	t=0.6083, df=8
SD	0.131605		Mouse #7	0.51		SD	0.10616
SEM	0.0588558		Mouse #8	0.22		SEM	0.0474763		Wildtype vs Dok7CM/CM
			Average	0.50125					Unpaired t test
			SD	0.141768					P value	<0.0001
			SEM	0.0501226					P value summary	****
									Significantly different (P < 0.05)?	Yes
									One- or two-tailed P value?	Two-tailed
									t, df	t=6.485, df=11

## Sheet: Extended Data 1b
Extended Data 1b	Graphs plotted in Prism 9.0.0 (86) version
Synapses #
Synapses #	Wildtype		Synapses #	Dok72YF/2YF		Wildtype vs Dok72YF/2YF
Mouse #1	322		Mouse #1	610		P value	0.5428
Mouse #2	563		Mouse #2	424		P value summary	ns
Mouse #3	480		Mouse #3	508		Significantly different (P < 0.05)?	No
Average	455		Average	514		One- or two-tailed P value?	Two-tailed
SD	122.43		SD	93.145		t, df	t=0.6643, df=4
SEM	70.6847		SEM	41.6557
Synaptic size
Synaptic size	Wildtype		Synaptic size	Dok72YF/2YF		Wildtype vs Dok72YF/2YF
Mouse #1	659.77		Mouse #1	849.96		Unpaired t test
Mouse #2	717.15		Mouse #2	908.32		P value	0.0106
Mouse #3	718.44		Mouse #3	1004.92		P value summary	*
Average	698.453		Average	921.067		Significantly different (P < 0.05)?	Yes
SD	33.507		SD	78.2624		One- or two-tailed P value?	Two-tailed
SEM	19.3453		SEM	35		t, df	t=4.529, df=4
AChR density
AChR density	Wildtype		AChR density	Dok72YF/2YF		Wildtype vs Dok72YF/2YF
Mouse #1	0.99		Mouse #1	1.02		Unpaired t test
Mouse #2	1		Mouse #2	1.15		P value	0.1214
Mouse #3	1.01		Mouse #3	1.29		P value summary	ns
Average	1		Average	1.15333		Significantly different (P < 0.05)?	No
SD	0.01		SD	0.135031		One- or two-tailed P value?	Two-tailed
SEM	0.0057735		SEM	0.0603876		t, df	t=1.961, df=4
Denervated synapses
Wildtype	Fully denervated synapses (%)		Dok72YF/2YF	Fully denervated synapses (%)
Mouse #1	0		Mouse #1	0
Mouse #2	0		Mouse #2	0
Mouse #3	0		Mouse #3	0
Average	0		Average	0
SD	0		SD	0
SEM	0		SEM	0
Colocalization index
Colocalization index	Wildtype		Colocalization index	Dok72YF/2YF		Wildtype vs Dok72YF/2YF
Mouse #1	0.91		Mouse #1	0.95		Unpaired t test
Mouse #2	1.02		Mouse #2	0.92		P value	0.492
Mouse #3	1.05		Mouse #3	1		P value summary	ns
Average	0.993333		Average	0.956667		Significantly different (P < 0.05)?	No
SD	0.0737111		SD	0.0404145		One- or two-tailed P value?	Two-tailed
SEM	0.0425572		SEM	0.0180739		t, df	t=0.7555, df=4
