# Supplementary material for: Mechanism of disease and therapeutic rescue of Dok7 congenital myasthenia
Source: Nature. 2021 Jun 23;595(7867):404–8. doi: 10.1038/s41586-021-03672-3 (PMC8277574; doi:10.1038/s41586-021-03672-3)
Supplement: Supplementary file 9 — Source Data Extended Data Fig. 2 [file 41586_2021_3672_MOESM9_ESM.xlsx]

## Sheet: Extended Data 2a
Extended Data 2a	Graphs plotted in Prism 9.0.0 (86) version
	Dok7	tDok7		Dok7 vs tDok7
Experiment #1	1	1.056		Unpaired t test
Experiment #2	1	1.232		P value	0.67
Experiment #3	1	0.86		P value summary	ns
Average	1	1.04933		Significantly different (P < 0.05)?	No
SD	0	1.04711		One- or two-tailed P value?	Two-tailed
SEM	0	0.985481		t, df	t=0.4592, df=4

## Sheet: Extended Data 2b
Extended Data 2b	Graphs plotted in Prism 9.0.0 (86) version
	Dok7	tDok7		Dok7 vs tDok7
Experiment #1	1	0.921		Unpaired t test
Experiment #2	1	1.072		P value	0.4593
Experiment #3	1	0.981		P value summary	ns
Experiment #4	1	1.26		Significantly different (P < 0.05)?	No
Average	1	1.0585		One- or two-tailed P value?	Two-tailed
SD	0	0.147983		t, df	t=0.7906, df=6
SEM	0	0.0739916
