# Supplementary material for: Mechanism of disease and therapeutic rescue of Dok7 congenital myasthenia
Source: Nature. 2021 Jun 23;595(7867):404–8. doi: 10.1038/s41586-021-03672-3 (PMC8277574; doi:10.1038/s41586-021-03672-3)
Supplement: Supplementary file 10 — Source Data Extended Data Fig. 3 [file 41586_2021_3672_MOESM10_ESM.xlsx]

## Sheet: Extended Data 3b
Extended Data 3b	Graphs plotted in Prism 9.0.0 (86) version
Dok7 expression level	Wildtype	Dok7CM/CM		Wildtype vs Dok7CM/CM
Experiment #1	1.01	1.17		Unpaired t test
Experiment #2	1.01	1.02		P value	0.2072
Experiment #3	1.08	1.34		P value summary	ns
Average	1.03333	1.17667		Significantly different (P < 0.05)?	No
SD	0.0404145	0.160104		One- or two-tailed P value?	Two-tailed
SEM	0.0233333	0.0924362		t, df	t=1.503, df=4

## Sheet: Extended Data 3c
Extended Data 3c	Graphs plotted in Prism 9.0.0 (86) version
Dok7 expression level	Wildtype	Dok7CM/CM		Wildtype vs Dok7CM/CM
Experiment #1	1	0.25		Unpaired t test
Experiment #2	1	0.42		P value	<0.0001
Experiment #3	1	0.34		P value summary	****
Experiment #4	1	0.32		Significantly different (P < 0.05)?	Yes
Experiment #5	1	0.42		One- or two-tailed P value?	Two-tailed
Experiment #6	1	0.43		t, df	t=26.45, df=18
Experiment #7	1	0.4
Experiment #8	1	0.5
Experiment #9	1	0.46
Experiment #10	1	0.39
Average	1	0.393
SD	0	0.0725795
SEM	0	0.0229516
