# Supplementary material for: Mechanism of disease and therapeutic rescue of Dok7 congenital myasthenia
Source: Nature. 2021 Jun 23;595(7867):404–8. doi: 10.1038/s41586-021-03672-3 (PMC8277574; doi:10.1038/s41586-021-03672-3)
Supplement: Supplementary file 11 — Source Data Extended Data Fig. 5 [file 41586_2021_3672_MOESM11_ESM.xlsx]

## Sheet: Extended Data 5c
Extended Data 5c	Graphs plotted in Prism 9.0.0 (86) version
X1 Fab						X2 Fab						X3 Fab
Fab conc (nM)	human Fz	human ECD	mouse Fz	mouse ECD		Fab conc (nM)	human Fz	human ECD	mouse Fz	mouse ECD		Fab conc (nM)	human Fz	human ECD	mouse Fz	mouse ECD
0	714	726	778	747		0	726	800	738	765		0	823	882	804	817
5e-06	669	738	744	683		5e-06	800	823	797	781		5e-06	890	1090	868	827
0.0002	720	837	750	697		0.0002	781	827	861	804		0.0002	1158	1352	945	840
0.0008	942	1108	858	750		0.0008	820	993	1085	858		0.0008	1870	2264	1081	965
0.003	1408	1818	1068	919		0.003	1508	1811	2113	1330		0.003	5018	7262	2445	1590
0.012	5377	5927	2227	1413		0.012	3981	5018	7174	3057		0.012	18633	19170	8825	3776
0.049	17109	21742	10725	3933		0.049	16428	16362	24760	11919		0.049	58097	66160	30706	18184
0.2	57861	70316	42495	15395		0.2	50194	56929	81718	40309		0.2	146065	174645	123660	57161
0.78	139683	173937	111720	60505		0.78	129310	137432	212236	106406		0.78	200505	302186	223743	124163
3.125	188655	270801	214838	114012		3.125	187129	276357	294911	161675		3.125	217472	308385	283174	152119
12.5	196475	288983	264282	144883		12.5	203789	296112	330430	188655		12.5	200505	325105	292526	171134
50	186370	279745	267522	155872		50	202141	303416	288983	191745		50	221034	318570	294911	182624
X6 Fab						X7 Fab						X8 Fab
Fab conc (nM)	human Fz	human ECD	mouse Fz	mouse ECD		Fab conc (nM)	human Fz	human ECD	mouse Fz	mouse ECD		Fab conc (nM)	human Fz	human ECD	mouse Fz	mouse ECD
0	13519	13684	13852	13684		0	13684	13193	13574	13629		0	13740	13519	13629	13247
5e-06	13740	13965	13965	13629		5e-06	13965	13740	13684	13796		5e-06	13740	14022	13140	13740
0.0002	13519	14426	13629	13740		0.0002	13629	13629	13301	13629		0.0002	13301	14136	13796	13355
0.0008	13908	14079	13740	13796		0.0008	13301	13796	13629	13740		0.0008	13409	13684	13796	13033
0.003	13796	14079	13629	13519		0.003	13409	13796	13684	13629		0.003	13301	13464	13629	13852
0.012	13629	13852	14368	13965		0.012	13852	13684	13740	13684		0.012	13684	13355	13247	13193
0.049	14368	14194	15085	15085		0.049	13684	13852	13464	13852		0.049	14194	14022	13574	13574
0.2	16164	15395	18557	17319		0.2	13852	14252	13574	13908		0.2	15839	14842	13908	14079
0.78	19092	18110	23871	21392		0.78	15775	15147	14136	14194		0.78	17891	18407	15024	14136
3.125	23486	22643	27295	26638		3.125	19170	18037	15775	15395		3.125	25165	23391	19563	15903
12.5	25681	24860	28658	27517		12.5	23391	22643	19965	19170		12.5	27295	26855	23968	17891
50	25474	25996	28658	27406		50	25996	25268	23202	22828		50	27742	27968	26638	25063
X13 Fab						X14 Fab						X17 Fab
Fab conc (nM)	human Fz	human ECD	mouse Fz	mouse ECD		Fab conc (nM)	human Fz	human ECD	mouse Fz	mouse ECD		Fab conc (nM)	human Fz	human ECD	mouse Fz	mouse ECD
0	13355	13409	13301	12928		0	10132	10552	10173	10638		0	12515	12617	12515	12213
5e-06	14079	13740	13574	13193		5e-06	10467	10681	10901	10340		5e-06	12720	12566	12213	12263
0.0002	14903	14136	13629	13740		0.0002	10340	10467	10901	10595		0.0002	12515	13464	12566	12515
0.0008	13684	13796	13301	13355		0.0008	10769	10681	10424	10132		0.0008	12668	13086	12928	13033
0.003	14136	13574	13519	13193		0.003	9006	10424	10424	10382		0.003	12981	12771	12617	12720
0.012	13852	14079	13684	13519		0.012	10424	10552	10681	10132		0.012	13140	12823	13033	13464
0.049	14310	13965	14194	13852		0.049	11079	11124	10424	10298		0.049	14722	14842	14722	14544
0.2	15395	14842	15208	14544		0.2	13355	12981	10552	10638		0.2	16362	17179	18184	17674
0.78	19326	17390	18407	17040		0.78	18785	16098	11823	11585		0.78	23968	22278	21566	21654
3.125	25268	22643	24262	21831		3.125	20292	19015	12617	12823		3.125	27855	25577	24361	25268
12.5	29604	27184	28658	26638		12.5	19484	18861	14842	14963		12.5	27968	25681	24760	26638
50	30212	28426	28196	27742		50		20127	16971	15968		50	28311	25891	24860	25474
mIgG2a-X3
IgG conc (nM)	human ECD			human Fz			mouse ECD			mmouse Fz			No target
10	977000	908000	962000	897000	887000	894000	879000	834000	876000	973000	977000	969000	15711	15711	15270
3.33333	954000	912000	950000	887000	869000	869000	851000	824000	851000	958000	942000	958000	15395	14963	14782
1.11111	965000	912000	901000	887000	869000	862000	858000	804000	824000	965000	962000	942000	15147	14722	14842
0.37037	855000	794000	848000	841000	821000	841000	760000	709000	744000	894000	865000	879000	14722	14310	14252
0.123457	510000	463000	496000	595000	576000	567000	450000	425000	436000	569000	553000	547000	13464	13247	13247
0.041152	221034	209666	216590	265358	260023	252735	194885	189423	188655	245651	242676	242676	12515	12413	12164
0.013717	86499	81718	91188	102587	97311	105975	79105	75342	81057	95355	93059	98905	11775	11919	11775
0.004572	37468	36417	28658	43367	40970	38081	34265	32901	29009	40473	39499	35831	11585	11492	11215
0	10901	11124	11034	10989	11034	11169	11124	11079	11124	11034	11079	11169	11079	11034	11124
mIgG2a-X17
IgG conc (nM)	human ECD			human Fz			mouse ECD			mmouse Fz			No target
10	831000	858000	824000	791000	791000	785000	744000	760000	727000	879000	869000	865000	12213	12263	12164
3.33333	782000	782000	738000	757000	754000	738000	678000	670000	635000	814000	811000	791000	12263	12017	12164
1.11111	514000	510000	496000	588000	574000	579000	430000	427000	420000	598000	593000	588000	12065	11727	11632
0.37037	248662	252735	236834	315993	308385	302186	202963	209666	198883	305891	308385	297317	11306	11399	11261
0.123457	102171	103844	98104	134669	134124	129309	85799	85451	83394	129309	130364	127744	11169	11169	11215
0.041152	44077	43016	41304	55558	54886	53347	37316	36566	35831	54442	52701	51642	11124	11079	11306
0.013717	21831	22098	21479	25996	25891	25165	20046	20046	19405	25268	25681	24860	11352	11306	10989
0.004572	14603	14485	14310	15903	16033	15647	13908	14022	13796	15520	15968	15520	11169	11079	11169
0	10901	11124	11034	10989	11034	11169	11124	11079	11124	11034	11079	11169	11079	11034	11124
hIgG1-X2
IgG conc (nM)	human ECD			human Fz			mouse ECD			mmouse Fz			No target
10	938000	962000	923000	883000	890000	879000	834000	865000	838000	954000	973000	969000	13629	13355	13574
3.33333	927000	890000	912000	869000	869000	851000	814000	801000	811000	950000	938000	954000	13301	13519	13409
1.11111	772000	772000	782000	788000	807000	778000	667000	667000	659000	858000	855000	865000	13140	13086	13140
0.37037	463000	459000	446000	558000	551000	538000	382453	388717	377821	553000	556000	549000	12413	12363	12413
0.123457	209666	207970	213100	275237	268610	274121	176069	174645	180412	273010	266437	274121	11632	11680	11632
0.041152	84760	85451	82719	112631	113550	114476	72344	73230	71468	111720	112631	110367	11399	11399	11352
0.013717	36715	37014	36270	47420	48196	46846	32635	32768	32371	47036	47228	45718	11215	11585	11445
0.004572	19884	19723	19484	23391	23486	23202	18184	18332	18407	23108	23202	23202	11352	11352	11261
0	10901	11124	11034	10989	11034	11169	11124	11079	11124	11034	11079	11169	11079	11034	11124
hIgG1-X3
IgG conc (nM)	human ECD			human Fz			mouse ECD			mmouse Fz			No target
10	954000	927000	965000	901000	879000	890000	872000	838000	862000	969000	958000	965000	13629	13355	13574
3.33333	969000	916000	912000	897000	879000	865000	858000	834000	831000	989000	958000	942000	13301	13519	13409
1.11111	938000	876000	908000	872000	855000	858000	851000	788000	814000	962000	927000	931000	13140	13086	13140
0.37037	894000	862000	894000	862000	824000	831000	788000	766000	775000	916000	894000	908000	12413	12363	12413
0.123457	623000	623000	625000	684000	670000	667000	551000	545000	542000	678000	664000	654000	11632	11680	11632
0.041152	276357	298527	305891	319866	333125	339959	243664	260023	269704	299742	314712	315993	11399	11399	11352
0.013717	112631	109474	121174	129309	127226	134669	100117	100525	106406	122659	119706	125176	11215	11585	11445
0.004572	46846	47036	46467	52916	52701	51642	43543	42841	42151	50194	49385	48590	11352	11352	11261
0	10901	11124	11034	10989	11034	11169	11124	11079	11124	11034	11079	11169	11079	11034	11124
hIgG1-X17
IgG conc (nM)	human ECD			human Fz			mouse ECD			mmouse Fz			No target
10	865000	814000	851000	811000	791000	804000	788000	744000	778000	894000	887000	890000	12413	12313	12464
3.33333	769000	760000	766000	763000	763000	757000	675000	670000	659000	827000	827000	814000	12115	12164	12065
1.11111	563000	540000	527000	625000	600000	603000	472000	450000	443000	643000	628000	618000	11775	11775	11727
0.37037	274121	263211	257920	342732	329091	319866	224654	218357	212236	333125	326428	315993	11492	11352	11399
0.123457	113090	107274	106406	144883	141971	137432	94968	88993	87915	139117	136875	131427	11215	11169	11215
0.041152	46656	45348	43367	57861	57627	55785	40309	39021	37468	56468	55333	53564	11261	11124	11169
0.013717	22369	22369	21742	26746	26422	26102	20127	20457	20127	26102	25786	25681	11215	11034	11215
0.004572	14842	14485	14544	16229	15457	15903	14079	14079	14022	16164	15270	15903	11261	11169	11124
0	10901	11124	11034	10989	11034	11169	11124	11079	11124	11034	11079	11169	11079	11034	11124
