# Supplementary material for: Mechanism of disease and therapeutic rescue of Dok7 congenital myasthenia
Source: Nature. 2021 Jun 23;595(7867):404–8. doi: 10.1038/s41586-021-03672-3 (PMC8277574; doi:10.1038/s41586-021-03672-3)
Supplement: Supplementary file 12 — Source Data Extended Data Fig. 6 [file 41586_2021_3672_MOESM12_ESM.xlsx]

## Sheet: Extended Data 6a
Extended Data 6a	Graphs plotted in Prism 9.0.0 (86) version
Mouse 1	Measurement
Day after injection	1	2	3
1	2.54796	2.94911	3.05891
8	0.96132	1.173	0.97707
15	0.41472	0.43191	0.3918
22	0.09418	0.08897	0.08405
Mouse 2	Measurement
Day after injection	1	2	3
1	3.88717	4.06	3.70226
8	1.35217	1.41971	1.23158
15	0.63013	0.64306	0.60998
22	0.13908	0.19884	0.13086
Mouse 3	Measurement
Day after injection	1	2	3
1	3.08385	3.85572	3.26428
8	1.31962	1.35768	1.27226
15	0.49991	0.56012	0.46656
22	0.29009	0.27517	0.23296

## Sheet: Extended Data 6b
Extended Data 6b	Graphs plotted in Prism 9.0.0 (86) version
Survival (days)	Wildtype	Wildtype X17 injection
Mouse #1	60	60
Mouse #2	60	60
Mouse #3	60	60
Mouse #4	60	60
Mouse #5	60
Mouse #6	60
Mouse #7	60
Mouse #8	60
Mouse #9	60
Average	60	60
SD	0	0
SEM	0	0

## Sheet: Extended Data 6c
Extended Data 6c	Graphs plotted in Prism 9.0.0 (86) version
Days	Wildtype Mouse #1	Wildtype Mouse #2	Wildtype Mouse #3	Wildtype Mouse #4	Wildtype X17 injection Mouse #1	Wildtype X17 injection Mouse #2	Wildtype X17 injection Mouse #3	Wildtype X17 injection Mouse #4
1
2
3
4			2.9	3.1			1.9	1.7
5	3	2.8			4	3.8
6
7	4.7	4.8	4.9	4.7	5.3	5	3.5	3.2
8			7	7.1	5.7	5.1
9	6.5	6.6			6.3	5.5
10			9	9.3			5.6	5.5
11	8.6	8.7			7.4	6.7
12			10.8	11.1
13					8.4	7.5	6.3	6
14	11	11.6	11.9	12.2
15					8.7	7.7
16	13.4	12.9	12	12.4			7.1	7
17					9.6	8.5
18			12.9	13.3			8	7.6
19	14	14.4
20					11.3	9.8
21	14.1	14.5	14.4	14.4			10.3	9.6
22					13.4	11.3
23			15.2	15.3			11.1	10.4
24	15	16
25					16.6	13.6
26	19	17.2					13.4	13.8
27			17.2	16.5	18.3	15.2
28	21.3	18.4
29							15.4	16.1
30	23.5	20.1	18.9	18.3	20.5	17.9
31							17.7	17.6
32	24.5	20.8			21.7	19.6
33			19.6	20.3
34	26	22.6			21.6	20.4	18.6	18.7
35
36	27	23.3	20.2	20.8	21.9	20.4
37							19.7	19.9
38	27.1	23.5	20.8	20.8	22.2	20.8
39
40			21.8	21.5	22.3	19.7	20.1	20.2
41	27.5	24
42			22.1	21.8	24.3	21.4
43	27.7	25.6					20.3	20.6
44			22.1	21.9	25.1	21.9
45
46							21.5	21.3
47	28.1	26.1			25.3	22.6
48			22.4	22.6			22.1	21.9
49					25.6	22.8
50	28.9	27.4
51			23.5	23.6			23.2	23.1
52
53	29	27.5	24.7	25.7	26.5	23.4	25.2	24.1
54
55			26	27.7
56	29.2	26.9
57					26.7	23.9	26.1	25.2
58	29.7	27.1	27	28.5
59
60	29.9	27.2	27.3	28.5	27.9	25.3	27.3	26.1

## Sheet: Extended Data 6d
Extended Data 6d	Graphs plotted in Prism 9.0.0 (86) version
Wildtype	Synapses #		Wildtype injected with X17	Synapses #
Mouse #1	552		Mouse #1	504
Mouse #2	494		Mouse #2	499
Mouse #3	479		Average	501.5
Average	508.333		SD	3.53553
SD	38.553		SEM	2.5
SEM	22.2586
Wildtype	Synaptic size		Wildtype injected with X17	Synaptic size
Mouse #1	331.409		Mouse #1	262.987
Mouse #2	264.45		Mouse #2	326.427
Mouse #3	318.168		Average	294.707
Average	304.676		SD	44.859
SD	35.4599		SEM	31.7201
SEM	20.4728
Wildtype	AChR density		Wildtype injected with X17	AChR density
Mouse #1	0.771887		Mouse #1	0.756346
Mouse #2	1.03278		Mouse #2	1.04981
Mouse #3	1.148		Average	0.903079
Average	0.984222		SD	0.207511
SD	0.192701		SEM	0.146733
SEM	0.111256

## Sheet: Extended Data 6e
Extended Data 6e	Graphs plotted in Prism 9.0.0 (86) version
Grip strength	Wildtype	Wildtype injected with X17		Wildtype vs Wildtype injected with X17
Mouse #1	8.74138	9.09025		Unpaired t test
Mouse #2	10.0662	10.7339		P value	0.6921
Mouse #3	9.89712	8.82738		P value summary	ns
Mouse #4	8.43015	8.84634		Significantly different (P < 0.05)?	No
Mouse #5	7.30714			One- or two-tailed P value?	Two-tailed
Mouse #6	7.47542			t, df	t=0.4018, df=20
Mouse #7	10.2391
Mouse #8	9.5625
Mouse #9	9.2236
Mouse #10	9.16944
Mouse #11	8.3448
Mouse #12	9.75714
Mouse #13	9.70494
Mouse #14	8.00296
Mouse #15	7.55707
Mouse #16	11.0205
Mouse #17	10.2216
Mouse #18	9.79004
Average	9.1395	9.37446
SD	1.08134	0.914144
SEM	0.254874	0.457072
Rotarod	Wildtype	Wildtype injected with X17		Wildtype vs Wildtype injected with X17
Mouse #1	172	123.167		Unpaired t test
Mouse #2	126	161.667		P value	0.1767
Mouse #3	43.8333	196.5		P value summary	ns
Mouse #4	41.6667	114.667		Significantly different (P < 0.05)?	No
Mouse #5	87.3333			One- or two-tailed P value?	Two-tailed
Mouse #6	113.167			t, df	t=1.400, df=20
Mouse #7	106.833
Mouse #8	167
Mouse #9	111
Mouse #10	232.333
Mouse #11	133.167
Mouse #12	152.333
Mouse #13	79
Mouse #14	90.6667
Mouse #15	35.3333
Mouse #16	46.6667
Mouse #17	156.667
Mouse #18	66.8333
Average	108.991	149
SD	53.7802	37.6953
SEM	12.6761	18.8477
