# Supplementary material for: Mechanism of disease and therapeutic rescue of Dok7 congenital myasthenia
Source: Nature. 2021 Jun 23;595(7867):404–8. doi: 10.1038/s41586-021-03672-3 (PMC8277574; doi:10.1038/s41586-021-03672-3)
Supplement: Supplementary file 13 — Source Data Extended Data Fig. 7 [file 41586_2021_3672_MOESM13_ESM.xlsx]

## Sheet: Extended Data 8a
Extended Data 8a	Graphs plotted in Prism 9.0.0 (86) version
Endplate band width
Wildtype	Endplate band width (μm)		Dok7CM/CM	Endplate band width (μm)		Wildtype vs Dok7CM/CM
Mouse #1	472.45		Mouse #1	587.97		Unpaired t test
Mouse #2	480.59		Mouse #2	603.31		P value	0.0347
Mouse #3	400.44		Mouse #3	503.57		P value summary	*
Average	451.16		Mouse #4	693.57		Significantly different (P < 0.05)?	Yes
SD	44.113		Average	597.105		One- or two-tailed P value?	Two-tailed
SEM	19.7279		SD	53.7071		t, df	t=2.876, df=5
			SEM	26.8536
Denervated synapses
Wildtype	Fully denervated synapses (%)		Dok7CM/CM	Fully denervated synapses (%)		Wildtype vs Dok7CM/CM
Mouse #1	0		Mouse #1	15		Unpaired t test
Mouse #2	0		Mouse #2	17		P value	<0.0001
Mouse #3	1		Mouse #3	12		P value summary	****
Average	0.333333		Average	14.6667		Significantly different (P < 0.05)?	Yes
SD	0.57735		SD	2.51661		One- or two-tailed P value?	Two-tailed
SEM	0.174078		SEM	1.45297		t, df	t=17.39, df=4
Colocalization index
Colocalization index	Wildtype		Colocalization index	Dok7CM/CM		Wildtype vs Dok7CM/CM
Mouse #1	0.94		Mouse #1	0.37		Unpaired t test
Mouse #2	1.03		Mouse #2	0.32		P value	0.0003
Mouse #3	1.01		Mouse #3	0.19		P value summary	***
Average	0.993333		Average	0.293333		Significantly different (P < 0.05)?	Yes
SD	0.0472582		SD	0.0929157		One- or two-tailed P value?	Two-tailed
SEM	0.0272845		SEM	0.0536449		t, df	t=11.63, df=4

## Sheet: Extended Data 8b
Extended Data 8b	Graphs plotted in Prism 9.0.0 (86) version
Synapses #
Synapses #	Wildtype		Synapses #	Dok7CM/CM		Wildtype vs Dok7CM/CM
Mouse #1	345		Mouse #1	96		Unpaired t test
Mouse #2	315		Mouse #2	80		P value	0.0005
Mouse #3	286		Mouse #3	128		P value summary	****
Average	315.333		Average	101.333		Significantly different (P < 0.05)?	Yes
SD	29.5014		SD	24.4404		One- or two-tailed P value?	Two-tailed
SEM	17.0326		SEM	14.1107		t, df	t=9.675, df=4
Synaptic size
Synaptic size	Wildtype		Synaptic size	Dok7CM/CM		Wildtype vs Dok7CM/CM
Mouse #1	95.12		Mouse #1	34.24		Unpaired t test
Mouse #2	111.6		Mouse #2	26.48		P value	0.0009
Mouse #3	121.72		Mouse #3	15.17		P value summary	***
Average	109.48		Average	25.2967		Significantly different (P < 0.05)?	Yes
SD	13.4261		SD	9.58991		One- or two-tailed P value?	Two-tailed
SEM	7.75158		SEM	5.53674		t, df	t=8.837, df=4
AChR density
AChR density	Wildtype		AChR density	Dok7CM/CM		Wildtype vs Dok7CM/CM
Mouse #1	0.94		Mouse #1	0.17		Unpaired t test
Mouse #2	1.07		Mouse #2	0.12		P value	0.0004
Mouse #3	1.02		Mouse #3	0.07		P value summary	***
Average	1.01		Average	0.12		Significantly different (P < 0.05)?	Yes
SD	0.0655744		SD	0.05		One- or two-tailed P value?	Two-tailed
SEM	0.0378594		SEM	0.0288675		t, df	t=11.14, df=4

## Sheet: Extended Data 8c
Extended Data 8c	Graphs plotted in Prism 9.0.0 (86) version
Synapses #
Wildtype	Synapses #		Dok7CM/CM	Synapses #		Wildtype vs Dok7CM/CM
Mouse #1	451		Mouse #1	24		Unpaired t test
Mouse #2	530		Mouse #2	48		P value	<0.0001
Mouse #3	426		Mouse #3	64		P value summary	****
Average	469		Mouse #4	93		Significantly different (P < 0.05)?	Yes
SD	54.2863		Average	57.25		One- or two-tailed P value?	Two-tailed
SEM	31.3422		SD	28.9525		t, df	t=13.15, df=5
			SEM	16.7158
Synaptic size
Synaptic size	Wildtype		Synaptic size	Dok7CM/CM		Wildtype vs Dok7CM/CM
Mouse #1	338.37		Mouse #1	29.23		Unpaired t test
Mouse #2	371.84		Mouse #2	29.7		P value	0.0013
Mouse #3	480.7		Mouse #3	61.03		P value summary	**
Average	396.97		Average	39.9867		Significantly different (P < 0.05)?	Yes
SD	74.4184		SD	18.2256		One- or two-tailed P value?	Two-tailed
SEM	42.9655		SEM	10.5225		t, df	t=8.070, df=4
AChR density
AChR density	Wildtype		AChR density	Dok7CM/CM		Wildtype vs Dok7CM/CM
Mouse #1	1.07		Mouse #1	0.07		Unpaired t test
Mouse #2	1.16		Mouse #2	0.03		P value	0.0013
Mouse #3	0.77		Mouse #3	0.05		P value summary	**
Average	1		Average	0.05		Significantly different (P < 0.05)?	Yes
SD	0.204206		SD	0.02		One- or two-tailed P value?	Two-tailed
SEM	0.117898		SEM	0.011547		t, df	t=8.019, df=4
Denervated synapses
Wildtype	Fully denervated synapses (%)		Dok7CM/CM	Fully denervated synapses (%)		Wildtype vs Dok7CM/CM
Mouse #1	1		Mouse #1	18		Unpaired t test
Mouse #2	0		Mouse #2	20		P value	<0.0001
Mouse #3	1		Mouse #3	21		P value summary	****
Average	0.666667		Average	19.6667		Significantly different (P < 0.05)?	Yes
SD	0.57735		SD	1.52753		One- or two-tailed P value?	Two-tailed
SEM	0.333333		SEM	0.881917		t, df	t=20.15, df=4
Colocalization index
Colocalization index	Wildtype		Colocalization index	Dok7CM/CM		Wildtype vs Dok7CM/CM
Mouse #1	0.95		Mouse #1	0.5		Unpaired t test
Mouse #2	0.96		Mouse #2	0.4		P value	0.0006
Mouse #3	1.09		Mouse #3	0.37		P value summary	***
Average	1		Average	0.423333		Significantly different (P < 0.05)?	Yes
SD	0.0781025		SD	0.0680686		One- or two-tailed P value?	Two-tailed
SEM	0.0450925		SEM	0.0392994		t, df	t=9.641, df=4

## Sheet: Extended Data 8d
Extended Data 8d	Graphs plotted in Prism 9.0.0 (86) version
Dok7 expression level	Dok7	tDok7		Dok7 vs tDok7
Experiment #1	1	0.22		Unpaired t test
Experiment #2	1	0.31		P value	<0.0001
Experiment #3	1	0.29		P value summary	****
Experiment #4	1	0.3		Significantly different (P < 0.05)?	Yes
Experiment #5	1	0.53		One- or two-tailed P value?	Two-tailed
Experiment #6	1	0.49		t, df	t=16.28, df=14
Experiment #7	1	0.45
Experiment #8	1	0.33
Average	1	0.365
SD	0	0.110324
SEM	0	0.0390055

## Sheet: Extended Data 8e
Extended Data 8e	Graphs plotted in Prism 9.0.0 (86) version
Crk/MuSK	Wildtype	Dok7CM/CM		Wildtype vs Dok7CM/CM			PTyr/MuSK	Wildtype	Dok7CM/CM		Wildtype vs Dok7CM/CM
Experiment #1	1	0.43		Unpaired t test			Experiment #1	1	0.28		Unpaired t test
Experiment #2	1	0.45		P value	0.0017		Experiment #2	1	0.21		P value	<0.0001
Experiment #3	1	0.18		P value summary	**		Experiment #3	1	0.15		P value summary	****
Average	1	0.353333		Significantly different (P < 0.05)?	Yes		Average	1	0.213333		Significantly different (P < 0.05)?	Yes
SD	0	0.150444		One- or two-tailed P value?	Two-tailed		SD	0	0.0650641		One- or two-tailed P value?	Two-tailed
SEM	0	0.0868588		t, df	t=7.445, df=4		SEM	0	0.0375648		t, df	t=20.94, df=4
