# Supplementary material for: Mechanism of disease and therapeutic rescue of Dok7 congenital myasthenia
Source: Nature. 2021 Jun 23;595(7867):404–8. doi: 10.1038/s41586-021-03672-3 (PMC8277574; doi:10.1038/s41586-021-03672-3)
Supplement: Supplementary file 14 — Source Data Extended Data Fig. 8 [file 41586_2021_3672_MOESM14_ESM.xlsx]

## Sheet: Extended Data 9a
Extended Data 9a	Graphs plotted in Prism 9.0.0 (86) version
Days	X3 injection Mouse #1	X3 injection Mouse #2	X3 injection Mouse #3	X3 injection Mouse #4	Isotype injection Mouse #1	Isotype injection Mouse #2	Isotype injection Mouse #3	Isotype injection Mouse #4	Isotype injection Mouse #5	Isotype injection Mouse #6
1
2
3
4				2		2	1.9	2.4
5	1.8	2.1	1.9		2.1				1.9	2
6				2.3			1.7	2.6
7	2.4	3.3	3		2.1	2.2
8	2.8			2.3		2	1.7	2.6	2.1	2.1
9		4	3.4		2
10	3.7			2.5		1.8	1.7
11		4.3	3.8					2.4		2.2
12	3.8			2.7					2.3
13		3	3
14	3.8			2.8
15		3	2.8
16
17
18
19
20
21
22
23
24
25
26
27
28
29
30
31
32
33
34
35
36
37
38
39
40
41
42
43
44
45
46
47
48
49
50
51
52
53
54
55
56
57
58
59
60

## Sheet: Extended Data 9b
Extended Data 9b	Graphs plotted in Prism 9.0.0 (86) version
Days	X3 injection Mouse #1	X3 injection Mouse #2	Isotype injection Mouse #1	Isotype injection Mouse #2	Isotype injection Mouse #3	Isotype injection Mouse #4	Isotype injection Mouse #5	Isotype injection Mouse #6
1
2
3
4	2.2	1.7		2	1.9	2.4
5			2.1				1.9	2
6					1.7	2.6
7			2.1	2.2
8	2.6	2.8		2	1.7	2.6	2.1	2.1
9			2
10				1.8	1.7
11	3.2	3.8				2.4		2.2
12							2.3
13
14
15	3.2	4.6
16
17
18	3.5	5
19
20
21
22	4.4	6.5
23
24	5.4	7.8
25
26
27	6.1	9.8
28
29	7.4	11.7
30
31	8.4	13.5
32
33
34
35	8.7	14.5
36
37	9.3	15
38
39	9.4	15.3
40
41	9.4	15.3
42
43	9.5	15.6
44
45	9.2	16.2
46
47
48
49	9.4	17
50
51
52	9.9	17.8
53
54	9.6	18
55
56	9.6	17.8
57
58	9.4	18.4
59
60
61	9.3	18.3

## Sheet: Extended Data 9c
Extended Data 9c	Graphs plotted in Prism 9.0.0 (86) version
Days	X2 injection Mouse #1	X2 injection Mouse #2	Isotype injection Mouse #1	Isotype injection Mouse #2	Isotype injection Mouse #3	Isotype injection Mouse #4	Isotype injection Mouse #5	Isotype injection Mouse #6
1
2
3
4	1.9	2		2	1.9	2.4
5			2.1				1.9	2
6	2.4				1.7	2.6
7		3.8	2.1	2.2
8				2	1.7	2.6	2.1	2.1
9	3.4		2
10		4		1.8	1.7
11	4					2.4		2.2
12							2.3
13	4.6
14		4.9
15
16	5.7
17		5.4
18
19	6.3
20
21		6
22
23	7.6
24		7.5
25
26	8.7
27
28		10.4
29
30	11.7
31		12.4
32
33	13.8
34
35		14.8
36
37	16
38		14.7
39
40	16.5
41
42		14.7
43
44	18
45		15.2
46
47	18.2
48
49		14.5
50
51	18.7
52		14.6
53
54	19.4
55
56		14.2
57
58	18.2	13.7
59
60	19.3	13.5
