# Supplementary material for: Mechanism of disease and therapeutic rescue of Dok7 congenital myasthenia
Source: Nature. 2021 Jun 23;595(7867):404–8. doi: 10.1038/s41586-021-03672-3 (PMC8277574; doi:10.1038/s41586-021-03672-3)
Supplement: Supplementary file 15 — Source Data Extended Data Table 1 [file 41586_2021_3672_MOESM15_ESM.xlsx]

## Sheet: Extended Data 7a
Extended Data 7a
CBA/C57	Wildtype	Heterozygous	Homozygous	X2
observed	14	36	9
expected	14.75	29.5	14.75
obs.-exp.	-0.75	6.5	-5.75
(obs.-exp.)2	0.5625	42.25	33.0625
(obs.-exp.)2/exp	0.0381356	1.4322	2.24153	3.71186
P-Value				0.156307
FVB/C57	WT	Het	Homo	X2
observed	23	26	7
expected	14	28	14
obs.-exp.	9	-2	-7
(obs.-exp.)2	81	4	49
(obs.-exp.)2/exp	5.78571	0.142857	3.5	9.42857
P-Value				0.00896627
129sv1/C57	WT	Het	Homo	X2
observed	10	22	5
expected	9	19	9
obs.-exp.	1	3	-4
(obs.-exp.)2	1	9	16
(obs.-exp.)2/exp	0.111111	0.473684	1.77778	2.36257
P-Value				0.306884
129sv1/C57	WT	Het	Homo	X2
observed	15	20	3
expected	10	19	9
obs.-exp.	5	1	-6
(obs.-exp.)2	25	1	36
(obs.-exp.)2/exp	2.5	0.0526316	4	6.55263
P-Value				0.0377671

## Sheet: Extended Data 7b
Extended Data 7b
CBA/C57
Litter Name	Litter Size	Dok7CM/CM	Mouse	Death Postnatal Days
Litter #1	9	2	#1	17
			#2	17
Litter #2	9	1	#3	15
Litter #3	8	1	#4	6
Litter #4	7	1	#5	12
		1	#6	21
Litter #5	5	1	#7	12
Litter #6	6	2	#8	4
Litter #7	8	2	#9	6
Litter #8	5	1	#10	12
Litter #9	6	1	#11	14
Litter #10	13	3	#12	11
			#13	6
			#14	4
			Average	11.2143
			SD	5.3519
			SEM	1.43036
			Maximum Survival	P21
			N	14
FVB/C57
Litter Name	Litter Size	Dok7CM/CM	Mouse	Death Postnatal Days
Litter #1	7	1	#1	9
Litter #2	10	2	#2	7
			#3	11
Litter #3	8	2	#4	12
			#5	15
Litter #4	11	1	#6	10
Litter #5	10	1	#7	17
			Average	11.5714
			SD	3.45722
			SEM	1.30671
			Maximum Survival	P17
			N	7
129sv1/C57
Litter Name	Litter Size	Dok7CM/CM	Mouse	Death Postnatal Days
Litter #1	5	2	#1	17
			#2	17
Litter #2	6	3	#3	10
			#4	16
			#5	16
			Average	15.2
			SD	2.94958
			SEM	1.31909
			Maximum Survival	P17
			N	5
BalbC/C57
Litter Name	Litter Size	Dok7CM/CM	Mouse	Death Postnatal Days
Litter #1	8	1	#1	10
Litter #2	10	1	#2	12
Litter #3	6	1	#3	15
			Average	12.3333
			SD	2.51661
			SEM	1.45297
			Maximum Survival	P15
			N	3
C57
Litter Name	Litter Size	Dok7CM/CM	Mouse	Death Postnatal Days
Litter #1	7	1	#1	5
